# Supplementary material for: PI3K/AKT-mediated upregulation of WDR5 promotes colorectal cancer metastasis by directly targeting ZNF407
Source: Cell Death Dis. 2017 Mar 16;8(3):e2686–. doi: 10.1038/cddis.2017.111 (PMC5386518; doi:10.1038/cddis.2017.111)
Supplement: Supplementary Table S1 [file cddis2017111x5.xls]

## Sheet: Sheet1
Table S1. Clinical characteristics of 161 CRC patients
Characteristics	No. (%)
Age, years
Median	54
Range	23 - 83
Gender
Male	92 (57.1)
Female	69 (42.9)
Location
Colon	83 (51.6)
Rectum	78 (48.4)
TNM stage
I	48 (29.8)
II	42 (26.1)
III	26 (16.1)
IV	45 (28.0)
Lymph node metastasis
Yes	53 (32.9)
No	108 (67.1)
Distant metastasis
Yes	45 (28.0)
No	116 (72.0)
Treatment outcome
Death
Yes	63 (39.1)
No	98 (60.9)
