# Supplementary material for: PI3K/AKT-mediated upregulation of WDR5 promotes colorectal cancer metastasis by directly targeting ZNF407
Source: Cell Death Dis. 2017 Mar 16;8(3):e2686–. doi: 10.1038/cddis.2017.111 (PMC5386518; doi:10.1038/cddis.2017.111)
Supplement: Supplementary Table S2 [file cddis2017111x6.xls]

## Sheet: Sheet1
Table S2. siRNA and short hairpin RNA target sequences
WDR5#1	5’ - GCUGGGAAUAUCCGAUGUATT - 3’
WDR5#2	5’ - CAGAGGAUAACCUUGUUUATT - 3’
WDR5#3	5’ – GAAUGAGAAAUACUGCAUATT - 3’
ZNF407#1	5’ - GCUUCCAAACGCAGGAAAUTT - 3’
ZNF407#2	5’ - GCAGCAGCCUAAGGAACAUTT - 3’
ZNF407#3	5’ - CCCUUGGUCUAGCUCAGAATT - 3’
MCF2L#1	5’ - CACGGUUACAUCGAUAAGUTT - 3’
MCF2L#2	5’ - GGUGAAUGAAAUUCGGAAATT - 3’
MCF2L#3	5’ - CUCCAGGAAAUCGAGAAGUTT - 3’
CCDC79#1	5’ - GCUUUGGUCACUAUUCAUUTT - 3’
CCDC79#2	5’ - GCAAAGUCAAGUGAACAUATT - 3’
CCDC79#3	5’ - GGUUAUUCAGGACAGUUAUTT - 3’
REST#1	5’ - GCUGGCAAAUGUGGCCUUATT - 3’
REST#2	5’ - CCAAACCCUUUCGCUGUAATT - 3’
REST#3	5’ - GCAUCCUACUUGUCCUAAUTT - 3’
WDR5#sh1	5’ - GCAAGTTCATCTGCTGATA - 3’
WDR5#sh2	5’ - GCCGTTCATTTCAACCGTGAT - 3’
