# Supplementary material for: PI3K/AKT-mediated upregulation of WDR5 promotes colorectal cancer metastasis by directly targeting ZNF407
Source: Cell Death Dis. 2017 Mar 16;8(3):e2686–. doi: 10.1038/cddis.2017.111 (PMC5386518; doi:10.1038/cddis.2017.111)
Supplement: Supplementary Table S3 [file cddis2017111x7.xls]

## Sheet: Sheet1
Table S3. The primers for qPCR
GAPDH-F	5’- AGAAGGCTGGGGCTCATTTG -3’
GAPDH-R	5’- AGGGGCCATCCACAGTCTTC -3’
WDR5-F	5’- GCCTACACCTGTGAAGCCAAAC -3’
WDR5-R	5’- GAATCTGACGACCAGGCTACAT -3’
E-Cadherin-F	5’- TGAAGGTGACAGAGCCTCTGGAT -3’
E-Cadherin-R	5’- TGGGTGAATTCGGGCTTGTT -3’
ZEB1-F	5’- AAGAAAGTGTTACAGATGCAGCTG -3’
ZEB1-R	5’- CCCTGGTAACACTGTCTGGTC -3’
Snail-F	5’- TCGGAAGCCTAACTACAGCGA -3’
Snail-R	5’- AGATGAGCATTGGCAGCGAG -3’
ZO-1-F	5’- AAGTCACACTGGTGAAATCC -3’
ZO-1-R	5’- CTCTTGCTGCCAAACTATCT -3’
β-catenin-F	5’- GCTGGGACCTTGCATAACCTT -3’
β-catenin-R	5’- ATTTTCACCAGGGCAGGAATG -3’
ZNF407-F	5’- CCAACTCCATGCTTGCCTA -3’
ZNF407-R	5’- TGCCAGAAACCATGTGAAAA -3’
CCDC79-F	5’- AGACACCGTTAAAGAGCGCA -3’
CCDC79-R	5’- TGGCAATGTGAACTGGGTGT -3’
HECTD1-F	5’- GGCTGGTAAGAAAGTGCGAG -3’
HECTD1-R	5’- ACAGATGGGACAGGGAGATG -3’
MCF2L-F	5’- AGGTTTTGGCTGAGGACTGA -3’
MCF2L-R	5’- CAGGGAAGGTGATAACCGGG -3’
MEN1-F	5’- ACACCGGAGCTGTCCAATTT -3’
MEN1-R	5’- GCCGCTCCTACTTCAAGGAT -3’
REST-F	5’- CCACATAACTGCACTGATCACA -3’
REST-R	5’- CATACAGGAGAACGCCCATA -3’
ZNF37A-F	5’- TGAGTGAAGCCCACAGTCAC -3’
ZNF37A-R	5’- TGCTGCGTTGACAACAGACT -3’
ADM2-F	5’- TGTTATGGGTCAGCCTCTCC -3’
ADM2-R	5’- GTCCCATGAGTTGCCACAGG -3’
ANAPC1-F	5’- ATGGTGCCTAGTTTTGCAGC -3’
ANAPC1-R	5’- GCTGGCGACTCTCAATATCC -3’
ANKRD52-F	5’- CTCAGCATCACGGACCAG -3’
ANKRD52-R	5’- TTCTGCGAGAGTAGGGAACG -3’
ATG16L1-F	5’- GCTCCCGTGATGACCTGCTAA -3’
ATG16L1-R	5’- CTGAGCCTGCTGCCACGTAA -3’
BPTF-F	5’- TTCACAGCCGATTCCAATTC -3’
BPTF-R	5’- TCAGCTGGAGTCATGGTCTTT -3’
CEP152-F	5’- CCCAGCAAACGCTGTACTTC -3’
CEP152-R	5’- TGAATCGTATGTGGATTTGGG -3’
DENND4C-F	5’- TACGGAATGTGGTACGTGGC -3’
DENND4C-R	5’- GACTGACCACCTGATATTGAGGA -3’
FAM73B-F	5’- AAGCAGGTTGGTCCCGAGAT -3’
FAM73B-R	5’- GGAAGAGATGCCACTCAGGG -3’
FBF1-F	5’- GCGGTCCCTGAATAGCATCA -3’
FBF1-R	5’- TCTTCCCGATGACCTCCTGT -3’
LRCH1-F	5’- CTGCAGATTAACGATGGCCT -3’
LRCH1-R	5’- ATGACCTCTCGGACACGG -3’
LRCH3-F	5’- TGAATCAAGTGGGCTGTGCT -3’
LRCH3-R	5’- CCTGACACCTGCTCGGAAAA -3’
PDPK1-F	5’- ACTCAGTCTGGGTCCTCACC -3’
PDPK1-R	5’- ACCAGCCAGCTGTATGACG -3’
PRKCZ-F	5’- AGACGATGAGGATGCCATAAAG -3’
PRKCZ-R	5’- CCTCGGTGGACAGCAATAATG -3’
RBM5-F	5’- CCACGGCTTACACCTGTTTT -3’
RBM5-R	5’- AGTGACGAGAGGGAGAGCAA -3’
SETD5-F	5’- ACTGAGGGCTGGGAAAATCG -3’
SETD5-R	5’- GTTGTTCAAGCGCGTTCTGT -3’
SLC26A6-F	5’- GGCTCCTGGGTGATCTGTTA -3’
SLC26A6-R	5’- CCAAACATAGGAGGCAATCC -3’
SPPL3-F	5’- AAGGGACCTGAAACTACCATAGA -3’
SPPL3-R	5’- CGGAGCAGACCTACTCGTG -3’
SRGAP1-F	5’- CCAACATTGATGCCTGTCC -3’
SRGAP1-R	5’- TCTCATAAACAGGGCCATCC -3’
TTF2-F	5’- GGAATACTTCCACACCAGCG -3’
TTF2-R	5’- GTTTGCTTCTGCCACAGGAC -3’
VTI1A-F	5’- TCACGTGCTCGCTGTATCTT -3’
VTI1A-R	5’- TCTCGGAGACTAGAGGCTGG -3’
ZBTB26-F	5’- TGTAGAACGGTGCACACAGG -3’
ZBTB26-R	5’- TGACTGGGGAGAAGCACTCT -3’
ZFP41-F	5’- TGATGCCTTCGACGCTTCAT -3’
ZFP41-R	5’- ACCCTCTGATGGCGAATGTG -3’
